# Supplementary material for: Evaluation of the usefulness of insertion-null markers in critical skeletal remains
Source: Int J Legal Med. 2024 Mar 20;138(4):1287–93. doi: 10.1007/s00414-024-03205-3 (PMC11164766; doi:10.1007/s00414-024-03205-3)
Supplement: Supplementary file 1 — Supplementary file1 (XLSX 17 KB) [file 414_2024_3205_MOESM1_ESM.xlsx]

## Sheet: Supplementary Data
Sample	Type	QTrio Small	QTrio Large	QTrio Y	GF Alleles	GF RFU	GF PHR	GF Loci	GF 1/RMP	IT21 Alleles	IT21 RFU	IT21 Loci	IT21 PHR	IT21 1/RMP
1	Tooth	0.0026	0.0013	0.0007	11	142	0.468542	1	225.29	18	194.389	6	0.634907	45.4892
2	Tooth	0.0688	0.0565	0.0732	11	1469	0.647643	4	209327	32	5296.94	16	0.826707	1.68008e+06
3	Humerus	0.0003	0.0001	0.0003	2	71.5	0	0	1	3	130.333	1	0	2.09282
4	Tibia	0	0	0	1	52	0	0	1	2	168.5	0	0	1
5	Femur	0.005	0.0009	0	2	216.5	0	0	1	9	182.333	3	0	8.66922
6	Femur	0.0044	0.0002	0	22	163	0.692589	5	2.06204e+06	18	241.333	6	0.781508	401.005
7	Femur	0.0053	0.0006	0	1	373	0	1	32.2464	16	253.812	6	0.469602	1079.16
8	Femur	0.0062	0.0026	0	19	136	0.507558	2	2020.56	22	215.818	11	0.83714	168960
9	Femur	0.0045	0.0003	0.0003	2	202.5	0	0	1	18	208.389	3	0.510062	11.0887
10	Femur	0.0043	0.0002	0.0022	0	0	0	0	1	17	164.882	1	0.543827	2.07441
11	Femur	0.0069	0.0006	0.0073	3	453	0	1	32.2464	23	243.783	11	0.710293	431470
12	Femur	0.009	0.0008	0	11	285	0.841739	4	15395.4	19	332.105	13	0.797541	218347
13	Femur	0.001	0	0	7	71	0.825	2	242.544	12	218	8	0	3725.98
14	Femur	0.004	0.0003	0.0003	13	193.5	0.596117	3	5.7262	25	251.48	13	0.800619	866291
15	Femur	0.007	0.0005	0.0078	8	123.75	0.971	1	17.1903	21	336.381	11	0.636557	747991
16	Femur	0.0092	0.0011	0	17	150.5	0.649822	4	165295	32	526.062	9	0.377997	1876.21
17	Femur	0.0138	0.0015	0.0012	19	255.4	0.755164	5	8.87528e+07	33	582.545	13	0.681313	64913.4
18	Femur	0.0015	0	0	4	81.25	0	0	1	10	137.2	1	0.659696	2.13039
19	Femur	0.0002	0.0001	0	19	327	0.73094	6	1.37569e+07	31	1537.29	16	0.800259	7.62389e+06
20	Femur	0.0044	0.0002	0	2	81	0	0	1	7	134.857	0	0.594398	3.50423
21	Femur	0.0071	0.0005	0.0031	15	180.3	0.600543	2	118.111	29	467.034	10	0.52155	4192.05
22	Femur	0.0002	0.0001	0	4	150	0	0	1	18	266.889	8	0.559893	7223.34
23	Femur	0.0002	0	0	4	103	0	0	1	6	142.667	1	0	3.50423
24	Femur	0.0016	0	0.0008	2	68.5	0	0	1	3	106	0	0	1
25	Femur	0.0277	0.01	0.0179	17	165	0.650765	5	3.8603e+06	13	207.846	6	0	760.403
26	Femur	0.1605	0.056	0.1362	12	172	0.652111	3	16321.5	26	532.269	14	0.606984	1.70706e+07
27	Tibia	0.2062	0.0858	0.1506	4	113.5	0.6489	1	619.909	9	135.667	1	0	3.06602
28	Humerus	0.0015	0.0003	0.0017	1	52	0	0	1	11	165.091	3	0.67137	6.41664
29	Humerus	0.0033	0.0006	0.0066	15	157.3	0.603532	1	31.7686	19	291	6	0.584035	251.214
30	Humerus	0.0033	0.0001	0	12	130.3	0.662494	2	115.645	23	267.087	10	0.734287	18948
31	Femur	0.0094	0.0006	0.0002	17	216.2	0.608043	4	71836.5	29	702.345	13	0.539588	1.49112e+06
32	Femur	0.0065	0.0014	0.0044	26	153.6	0.621948	5	1.69227e+06	26	268.154	6	0.626519	567.387
33	Femur	0.0099	0.0007	0.0117	14	343.3	0.782816	5	103559	30	746.933	16	0.737107	2.99413e+06
34	Femur	0.0216	0.0036	0.0313	29	767.5	0.679842	11	3.60214e+22	32	3489.25	14	0.712046	593447
35	Tibia	0.0275	0.0037	0	32	574	0.486205	8	2970103338	31	2079.16	14	0.63854	2.22634e+06
36	Femur	0.0492	0.0089	0.0636	37	754.5	0.764094	14	2.44963e+32	29	5406.66	17	0.724989	1.87432e+08
37	Femur	0.0056	0.0008	0.0048	20	266.75	0.515508	3	1267.51	30	438.833	13	0.611203	3.89156e+06
38	Femur	0.0061	0.0002	0.0002	12	215.75	0.739188	5	1391.74	26	552.346	18	0.694492	8.07658e+07
39	Tibia	0.006	0	0.0073	6	129.5	0	0	1	25	381.08	7	0.428579	1601.6
40	Femur	0.0046	0.0003	0.0001	12	257	0.74426	5	84695.6	30	564.633	13	0.686227	270649
41	Femur	0.0013	0	0.0011	4	72.75	0.713152	2	16.1301	14	230	9	0	35791.4
42	Femur	0.0068	0.0002	0	18	222	0.715256	4	364294	31	818.871	10	0.588586	726395
43	Femur	0.0054	0.0006	0.0047	22	223	0.672828	6	2.74514e+07	27	739.333	16	0.693719	3.75864e+07
44	Femur	0.0095	0.0009	0	19	378	0.654508	6	1.2725e+06	31	845.871	13	0.64646	147238
45	Femur	0.0057	0.0007	0	13	240	0.598046	4	10032.6	25	431.96	14	0.637474	924698
46	Femur	0.004	0.0002	0.0039	19	377	0.721109	9	78308891730	28	352.821	14	0.671031	94281.4
47	Femur	0.0026	0.0001	0.0022	8	112.5	0.667611	1	19.9152	15	190.8	8	0.691124	1126.33
48	Femur	0.0015	0.0002	0.0013	6	173.5	0.5789	0	1	5	145.8	2	0	17.6719
49	Femur	0.0004	0	0.0001	1	69	0	0	1	3	146	1	0	1.95172
50	Femur	0.0077	0.0008	0.0054	14	140	0.706834	5	1.29883e+06	29	822.379	15	0.661686	3.8905e+07
51	Ulna	0.0014	0.0002	0	3	63	0	0	1	12	165	4	0	696.356
52	Femur	0.0226	0.001	0.0005	11	106	0.796865	3	283.526	24	383.708	11	0.484844	5.93012e+06
53	Humerus	0.0005	0	0	0	0	0	0	1	2	151	0	0	1
54	Humerus	0.0011	0.0003	0.0012	0	0	0	0	1	10	210.667	3	0	18.8527
55	Ulna	0.0042		0.0041	10	108	0.644071	2	103.541	17	293.176	8	0.8043	3591.62
56	Humerus	0.0039		0.0034	5	155	0.5172	0	1	12	209.833	4	0.590795	42.2505
57	Humerus	0	0	0	0	0	0	0	1	4	123.25	0	0	1
58	Humerus	0.0033	0.0006	0	24	153	0.437413	1	19.9547	15	152.533	3	0.470044	100.583
59	Femur	0.0005	0.0003	0	3	62	0	0	1	2	116	0	0	1
60	Tibia	0.0009	0	0.0005	0	0	0	0	1	1	90	0	0	1
61	Tibia	0.0237	0.0002	0.0248	27	463	0.634925	7	11724104760	27	832.889	15	0.570308	1.33279e+06
62	Tibia	0.0101	0.0007	0.0059	23	254	0.700558	7	928910372300	28	506.321	17	0.793442	418463
63	Femur	0.0012	0.0008	0.0021	6	85	0.9125	1	76.8852	19	153.842	2	0.604146	7.53581
64	Tooth	0.0025	0.0003	0.0022	10	167	0.941426	3	670.044	28	256.929	13	0.712952	178793
65	Tooth	0.0058	0.0017	0.0049	28	251	0.720445	10	37414084670000	31	579.581	11	0.620616	572677
66	Tooth	0.0048	0.0006	0.0056	13	268	0.536331	3	172.729	34	442.147	14	0.801466	321782
67	Tooth	0.0022	0.001	0.0042	25	163	0.557206	4	33867.6	28	337.571	14	0.632551	509822
68	Tooth	0.0044	0.0005	0.0024	22	158	0.643664	6	5.77303e+07	31	330.806	8	0.523909	5453.06
69	Tooth	0.0051	0.001	0.0043	15	99	0.742445	6	7.92049e+08	31	477.903	13	0.607865	1.45544e+06
70	Tooth	0.0066	0.0007	0	10	100	0.940678	2	419.037	29	581.483	13	0.551342	65352.2
